# Supplementary material for: Structural basis of pathogen recognition by an integrated HMA domain in a plant NLR immune receptor
Source: eLife. 2015 Aug 25;4:e08709. doi: 10.7554/eLife.08709 (PMC4547098; doi:10.7554/eLife.08709)
Supplement: Supplementary file 1. — Excel spreadsheet. Primers used in the construction of expression vectors. DOI: http://dx.doi.org/10.7554/eLife.08709.030 [file elife08709s001.xlsx]

## Sheet: Sheet1
Supplementary File 1: Primers used for RT-PCR and plasmid construction:
Primer Name	Sequence (5' - 3')	Description
XP31nsU2	CCGCTCGAGGAAACGGGCAACAAATATATAG	Forward primer for AVR-Pik
SP31L2	CGAGCTCTTAAAAGCCGGGCCTTTTTTTCCCC	Reverse primer for AVR-Pik
MGactinF	TCGACGTCCGAAAGGATCTGT	Forward primer for M. oryzae Actin
MGactinR	ACTCCTGCTTCGAGATCCACATC	Reverse primer for M. oryzae Actin
IFPikp1U2	CTCGGTACCGGCGCGATGGAGGCGGCTGCCATGGCCGTAACCGC	Forward primer for Pikp1 1st exon
IFPikp1L0.9	GATCACGATTTTTTGCTTTAGCCCTGTTTTTCTGAGCGGGAAATG	Reverse primer for Pikp1 1st exon
IFPikp1U1.8	AAAACAGGGCTAAAGCAAAAAATCGTGATCAAGGTTGCCATGG	Forward primer for Pikp1 2nd exon
IFPikp1L0.6	ATTACAATGAGATACTTTTTGTTGAGGAGGAAAGCTGATATG	Reverse primer for Pikp1 2nd exon
IFPikp1U1.4	CCTCCTCAACAAAAAGTATCTCATTGTAATCGATGACATTTGGC	Forward primer for Pikp1 3rd exon
IFPikp1L0	GAGGATCCCGGCGCGCTAGCTAGTAGTTTCTGTTTGAATTTC	Reverse primer for Pikp1 3rd exon
IFagctPikp1U2	TCTCGAGCTTTCGCGAGCTATGGAGGCGGCTGCCATGGCCGTAACCGC	Forward primer for Pikp1
IFSpeIPikp1L0	CTTTGTAGTCACTAGTGCTAGTAGTTTCTGTTTGAATTTC	Reverse primer for Pikp1
SacIPikp2U2	CGAGCTCATGGAGTTGGTGGTAGGTGC	Forward Primer for Pikp2
SpeIPikp2L0	GACTAGTTGCAGTGACGATGCCATCAAC	Reverse primer for Pikp2
BP31nsU2	CACCGGATCCATGGAAACGGGCAACAAATATATAG	Forward primer for AVR-Pikns
P31YPYDVL2	TACGTCGTACGGATAAAAGCCGGGCCTTTTTTTCCCC	Reverse primer for AVR-Pik+YPYDV
BSAPDYAL1	CGGGATCCTTATTTTTCAAATTGAGGATGAGACCAGGCGCGCCCTGCGTAGTCTGG	Reverse primer for HA-StrepII-BamHI
XSAPDYAL1	GCTCTAGATTATTTTTCAAATTGAGGATGAGACCAGGCGCGCCCTGCGTAGTCTGG	Reverse primer for HA-StrepII-XbaI
Pikp-HMA-S3C-F	AAGTTCTGTTTCAGGGCCCGGGTCTGAAACAAAAAATCGT	Forward primer for cloning in pOPINS3C
Pikp-HMA-S3C-R	ATGGTCTAGAAAGCTTTACGAGACTTGCAGCAGTTCCG	Reverse primer for cloning in pOPINS3C
AVR-Pik-S3C-F	AAGTTCTGTTTCAGGGCCCGGAAACGGGTAATAAATACATT	Forward primer for cloning AVR-Pik alleles and AVR-PikD mutants in pOPINS3C
AVR-Pik-S3C-R	ATGGTCTAGAAAGCTTTAGAAGCCCGGACGTTTTTTACC	Reverse primer for cloning AVR-Pik alleles and AVR-PikD mutants in pOPINS3C
AVR-PikD-A-F	AGGAGATATACCATGGAAACGGGTAATAAATACATT	Forward primer to clone AVR-PikD in pPOINA
AVR-PikD-A-R	GTGGTGGTGGTGTTTTTAGAAGCCCGGACGTTTTTTAC	Reverse primer to clone AVR-PikD in pPOINA
AVR-Pik-E-F	AGGAGATATACCATGGGGAGCGATAGCGAAGTGAAC	Forward primer for cloning AVR-Pik alleles and AVR-PikD mutants in pOPINE
AVR-Pik-E-R	GTGATGGTGATGTTTGAAGCCCGGACGTTTTTTAC	Reverse primer for cloning AVR-Pik alleles and AVR-PikD mutants in pOPINE
